# Supplementary material for: Dietary Behavior of Adolescents in the Qassim Region, Saudi Arabia: A Comparison between Cities with and without the Healthy Cities Program
Source: Int J Environ Res Public Health. 2021 Sep 9;18(18):9508. doi: 10.3390/ijerph18189508 (PMC8465802; doi:10.3390/ijerph18189508)
Supplement: Supplementary file 1 [file ijerph-18-09508-s001.zip]

Archive with 1 entries (1 files):
- ijerph-1367022-supplementary.pdf
